# Supplementary material for: Complexation of CXCL12, FGF-2 and VEGF with Heparin Modulates the Protein Release from Alginate Microbeads
Source: Int J Mol Sci. 2021 Oct 28;22(21):11666. doi: 10.3390/ijms222111666 (PMC8583835; doi:10.3390/ijms222111666)
Supplement: Supplementary file 1 [file ijms-22-11666-s001.zip]

Archive with 1 entries (1 files):
- ijms-1424117-supplementary.pdf
